# Supplementary material for: Ice-Templated W-Cu Composites with High Anisotropy
Source: Sci Rep. 2019 Jan 24;9:476. doi: 10.1038/s41598-018-36604-9 (PMC6346048; doi:10.1038/s41598-018-36604-9)
Supplement: Supplementary file 1 — LaTeX Supplementary File [file 41598_2018_36604_MOESM1_ESM.txt]

This is BibTeX, Version 0.99d (TeX Live 2015)
Capacity: max_strings=35307, hash_size=35307, hash_prime=30011
The top-level auxiliary file: output.aux
The style file: naturemag.bst
Database file #1: MLbibliography.bib
You've used 2 entries,
            2368 wiz_defined-function locations,
            1001 strings with 9209 characters,
and the built_in function-call counts, 785 in all, are:
= -- 60
> -- 8
< -- 0
+ -- 4
- -- 2
* -- 92
:= -- 100
add.period$ -- 11
call.type$ -- 2
change.case$ -- 2
chr.to.int$ -- 0
cite$ -- 2
duplicate$ -- 66
empty$ -- 77
format.name$ -- 2
if$ -- 156
int.to.chr$ -- 0
int.to.str$ -- 2
missing$ -- 14
newline$ -- 24
num.names$ -- 2
pop$ -- 3
preamble$ -- 1
purify$ -- 0
quote$ -- 0
skip$ -- 8
stack$ -- 0
substring$ -- 39
swap$ -- 61
text.length$ -- 0
text.prefix$ -- 0
top$ -- 0
type$ -- 0
warning$ -- 0
while$ -- 4
width$ -- 3
write$ -- 40
