# Supplementary material for: Ice-Templated W-Cu Composites with High Anisotropy
Source: Sci Rep. 2019 Jan 24;9:476. doi: 10.1038/s41598-018-36604-9 (PMC6346048; doi:10.1038/s41598-018-36604-9)
Supplement: Supplementary file 2 — LaTeX Supplementary File [file 41598_2018_36604_MOESM2_ESM.txt]

This is pdfTeX, Version 3.14159265-2.6-1.40.16 (TeX Live 2015) (preloaded format=pdflatex 2016.1.12)  18 SEP 2018 13:14
entering extended mode
 \write18 enabled.
 %&-line parsing enabled.
**WCuManuscript_SciRep_Rev3_nomarks.tex
(/compile/WCuManuscript_SciRep_Rev3_nomarks.tex
LaTeX2e <2015/10/01> patch level 2
Babel <3.9n> and hyphenation patterns for 79 languages loaded.
(/compile/wlscirep.cls
Document Class: wlscirep 03/11/2016, v1.2
(/usr/local/texlive/2015/texmf-dist/tex/latex/base/inputenc.sty
Package: inputenc 2015/03/17 v1.2c Input encoding file
\inpenc@prehook=\toks14
\inpenc@posthook=\toks15
(/usr/local/texlive/2015/texmf-dist/tex/latex/base/utf8.def
File: utf8.def 2015/09/07 v1.1p UTF-8 support for inputenc
Now handling font encoding OML ...
... no UTF-8 mapping file for font encoding OML
Now handling font encoding T1 ...
... processing UTF-8 mapping file for font encoding T1
(/usr/local/texlive/2015/texmf-dist/tex/latex/base/t1enc.dfu
File: t1enc.dfu 2015/09/07 v1.1p UTF-8 support for inputenc
   defining Unicode char U+00A0 (decimal 160)
   defining Unicode char U+00A1 (decimal 161)
   defining Unicode char U+00A3 (decimal 163)
   defining Unicode char U+00AB (decimal 171)
   defining Unicode char U+00AD (decimal 173)
   defining Unicode char U+00BB (decimal 187)
   defining Unicode char U+00BF (decimal 191)
   defining Unicode char U+00C0 (decimal 192)
   defining Unicode char U+00C1 (decimal 193)
   defining Unicode char U+00C2 (decimal 194)
   defining Unicode char U+00C3 (decimal 195)
   defining Unicode char U+00C4 (decimal 196)
   defining Unicode char U+00C5 (decimal 197)
   defining Unicode char U+00C6 (decimal 198)
   defining Unicode char U+00C7 (decimal 199)
   defining Unicode char U+00C8 (decimal 200)
   defining Unicode char U+00C9 (decimal 201)
   defining Unicode char U+00CA (decimal 202)
   defining Unicode char U+00CB (decimal 203)
   defining Unicode char U+00CC (decimal 204)
   defining Unicode char U+00CD (decimal 205)
   defining Unicode char U+00CE (decimal 206)
   defining Unicode char U+00CF (decimal 207)
   defining Unicode char U+00D0 (decimal 208)
   defining Unicode char U+00D1 (decimal 209)
   defining Unicode char U+00D2 (decimal 210)
   defining Unicode char U+00D3 (decimal 211)
   defining Unicode char U+00D4 (decimal 212)
   defining Unicode char U+00D5 (decimal 213)
   defining Unicode char U+00D6 (decimal 214)
   defining Unicode char U+00D8 (decimal 216)
   defining Unicode char U+00D9 (decimal 217)
   defining Unicode char U+00DA (decimal 218)
   defining Unicode char U+00DB (decimal 219)
   defining Unicode char U+00DC (decimal 220)
   defining Unicode char U+00DD (decimal 221)
   defining Unicode char U+00DE (decimal 222)
   defining Unicode char U+00DF (decimal 223)
   defining Unicode char U+00E0 (decimal 224)
   defining Unicode char U+00E1 (decimal 225)
   defining Unicode char U+00E2 (decimal 226)
   defining Unicode char U+00E3 (decimal 227)
   defining Unicode char U+00E4 (decimal 228)
   defining Unicode char U+00E5 (decimal 229)
   defining Unicode char U+00E6 (decimal 230)
   defining Unicode char U+00E7 (decimal 231)
   defining Unicode char U+00E8 (decimal 232)
   defining Unicode char U+00E9 (decimal 233)
   defining Unicode char U+00EA (decimal 234)
   defining Unicode char U+00EB (decimal 235)
   defining Unicode char U+00EC (decimal 236)
   defining Unicode char U+00ED (decimal 237)
   defining Unicode char U+00EE (decimal 238)
   defining Unicode char U+00EF (decimal 239)
   defining Unicode char U+00F0 (decimal 240)
   defining Unicode char U+00F1 (decimal 241)
   defining Unicode char U+00F2 (decimal 242)
   defining Unicode char U+00F3 (decimal 243)
   defining Unicode char U+00F4 (decimal 244)
   defining Unicode char U+00F5 (decimal 245)
   defining Unicode char U+00F6 (decimal 246)
   defining Unicode char U+00F8 (decimal 248)
   defining Unicode char U+00F9 (decimal 249)
   defining Unicode char U+00FA (decimal 250)
   defining Unicode char U+00FB (decimal 251)
   defining Unicode char U+00FC (decimal 252)
   defining Unicode char U+00FD (decimal 253)
   defining Unicode char U+00FE (decimal 254)
   defining Unicode char U+00FF (decimal 255)
   defining Unicode char U+0102 (decimal 258)
   defining Unicode char U+0103 (decimal 259)
   defining Unicode char U+0104 (decimal 260)
   defining Unicode char U+0105 (decimal 261)
   defining Unicode char U+0106 (decimal 262)
   defining Unicode char U+0107 (decimal 263)
   defining Unicode char U+010C (decimal 268)
   defining Unicode char U+010D (decimal 269)
   defining Unicode char U+010E (decimal 270)
   defining Unicode char U+010F (decimal 271)
   defining Unicode char U+0110 (decimal 272)
   defining Unicode char U+0111 (decimal 273)
   defining Unicode char U+0118 (decimal 280)
   defining Unicode char U+0119 (decimal 281)
   defining Unicode char U+011A (decimal 282)
   defining Unicode char U+011B (decimal 283)
   defining Unicode char U+011E (decimal 286)
   defining Unicode char U+011F (decimal 287)
   defining Unicode char U+0130 (decimal 304)
   defining Unicode char U+0131 (decimal 305)
   defining Unicode char U+0132 (decimal 306)
   defining Unicode char U+0133 (decimal 307)
   defining Unicode char U+0139 (decimal 313)
   defining Unicode char U+013A (decimal 314)
   defining Unicode char U+013D (decimal 317)
   defining Unicode char U+013E (decimal 318)
   defining Unicode char U+0141 (decimal 321)
   defining Unicode char U+0142 (decimal 322)
   defining Unicode char U+0143 (decimal 323)
   defining Unicode char U+0144 (decimal 324)
   defining Unicode char U+0147 (decimal 327)
   defining Unicode char U+0148 (decimal 328)
   defining Unicode char U+014A (decimal 330)
   defining Unicode char U+014B (decimal 331)
   defining Unicode char U+0150 (decimal 336)
   defining Unicode char U+0151 (decimal 337)
   defining Unicode char U+0152 (decimal 338)
   defining Unicode char U+0153 (decimal 339)
   defining Unicode char U+0154 (decimal 340)
   defining Unicode char U+0155 (decimal 341)
   defining Unicode char U+0158 (decimal 344)
   defining Unicode char U+0159 (decimal 345)
   defining Unicode char U+015A (decimal 346)
   defining Unicode char U+015B (decimal 347)
   defining Unicode char U+015E (decimal 350)
   defining Unicode char U+015F (decimal 351)
   defining Unicode char U+0160 (decimal 352)
   defining Unicode char U+0161 (decimal 353)
   defining Unicode char U+0162 (decimal 354)
   defining Unicode char U+0163 (decimal 355)
   defining Unicode char U+0164 (decimal 356)
   defining Unicode char U+0165 (decimal 357)
   defining Unicode char U+016E (decimal 366)
   defining Unicode char U+016F (decimal 367)
   defining Unicode char U+0170 (decimal 368)
   defining Unicode char U+0171 (decimal 369)
   defining Unicode char U+0174 (decimal 372)
   defining Unicode char U+0175 (decimal 373)
   defining Unicode char U+0176 (decimal 374)
   defining Unicode char U+0177 (decimal 375)
   defining Unicode char U+0178 (decimal 376)
   defining Unicode char U+0179 (decimal 377)
   defining Unicode char U+017A (decimal 378)
   defining Unicode char U+017B (decimal 379)
   defining Unicode char U+017C (decimal 380)
   defining Unicode char U+017D (decimal 381)
   defining Unicode char U+017E (decimal 382)
   defining Unicode char U+0218 (decimal 536)
   defining Unicode char U+0219 (decimal 537)
   defining Unicode char U+021A (decimal 538)
   defining Unicode char U+021B (decimal 539)
   defining Unicode char U+200C (decimal 8204)
   defining Unicode char U+2013 (decimal 8211)
   defining Unicode char U+2014 (decimal 8212)
   defining Unicode char U+2018 (decimal 8216)
   defining Unicode char U+2019 (decimal 8217)
   defining Unicode char U+201A (decimal 8218)
   defining Unicode char U+201C (decimal 8220)
   defining Unicode char U+201D (decimal 8221)
   defining Unicode char U+201E (decimal 8222)
   defining Unicode char U+2030 (decimal 8240)
   defining Unicode char U+2031 (decimal 8241)
   defining Unicode char U+2039 (decimal 8249)
   defining Unicode char U+203A (decimal 8250)
   defining Unicode char U+2423 (decimal 9251)
)
Now handling font encoding OT1 ...
... processing UTF-8 mapping file for font encoding OT1
(/usr/local/texlive/2015/texmf-dist/tex/latex/base/ot1enc.dfu
File: ot1enc.dfu 2015/09/07 v1.1p UTF-8 support for inputenc
   defining Unicode char U+00A0 (decimal 160)
   defining Unicode char U+00A1 (decimal 161)
   defining Unicode char U+00A3 (decimal 163)
   defining Unicode char U+00AD (decimal 173)
   defining Unicode char U+00B8 (decimal 184)
   defining Unicode char U+00BF (decimal 191)
   defining Unicode char U+00C5 (decimal 197)
   defining Unicode char U+00C6 (decimal 198)
   defining Unicode char U+00D8 (decimal 216)
   defining Unicode char U+00DF (decimal 223)
   defining Unicode char U+00E6 (decimal 230)
   defining Unicode char U+00EC (decimal 236)
   defining Unicode char U+00ED (decimal 237)
   defining Unicode char U+00EE (decimal 238)
   defining Unicode char U+00EF (decimal 239)
   defining Unicode char U+00F8 (decimal 248)
   defining Unicode char U+0131 (decimal 305)
   defining Unicode char U+0141 (decimal 321)
   defining Unicode char U+0142 (decimal 322)
   defining Unicode char U+0152 (decimal 338)
   defining Unicode char U+0153 (decimal 339)
   defining Unicode char U+0174 (decimal 372)
   defining Unicode char U+0175 (decimal 373)
   defining Unicode char U+0176 (decimal 374)
   defining Unicode char U+0177 (decimal 375)
   defining Unicode char U+0218 (decimal 536)
   defining Unicode char U+0219 (decimal 537)
   defining Unicode char U+021A (decimal 538)
   defining Unicode char U+021B (decimal 539)
   defining Unicode char U+2013 (decimal 8211)
   defining Unicode char U+2014 (decimal 8212)
   defining Unicode char U+2018 (decimal 8216)
   defining Unicode char U+2019 (decimal 8217)
   defining Unicode char U+201C (decimal 8220)
   defining Unicode char U+201D (decimal 8221)
)
Now handling font encoding OMS ...
... processing UTF-8 mapping file for font encoding OMS
(/usr/local/texlive/2015/texmf-dist/tex/latex/base/omsenc.dfu
File: omsenc.dfu 2015/09/07 v1.1p UTF-8 support for inputenc
   defining Unicode char U+00A7 (decimal 167)
   defining Unicode char U+00B6 (decimal 182)
   defining Unicode char U+00B7 (decimal 183)
   defining Unicode char U+2020 (decimal 8224)
   defining Unicode char U+2021 (decimal 8225)
   defining Unicode char U+2022 (decimal 8226)
)
Now handling font encoding OMX ...
... no UTF-8 mapping file for font encoding OMX
Now handling font encoding U ...
... no UTF-8 mapping file for font encoding U
   defining Unicode char U+00A9 (decimal 169)
   defining Unicode char U+00AA (decimal 170)
   defining Unicode char U+00AE (decimal 174)
   defining Unicode char U+00BA (decimal 186)
   defining Unicode char U+02C6 (decimal 710)
   defining Unicode char U+02DC (decimal 732)
   defining Unicode char U+200C (decimal 8204)
   defining Unicode char U+2026 (decimal 8230)
   defining Unicode char U+2122 (decimal 8482)
   defining Unicode char U+2423 (decimal 9251)
)) (/usr/local/texlive/2015/texmf-dist/tex/generic/babel/babel.sty
Package: babel 2016/01/08 3.9n The Babel package
(/usr/local/texlive/2015/texmf-dist/tex/generic/babel-english/english.ldf
Language: english 2012/08/20 v3.3p English support from the babel system
(/usr/local/texlive/2015/texmf-dist/tex/generic/babel/babel.def
File: babel.def 2016/01/08 3.9n Babel common definitions
\babel@savecnt=\count79
\U@D=\dimen102
)
\l@canadian = a dialect from \language\l@american 
\l@australian = a dialect from \language\l@british 
\l@newzealand = a dialect from \language\l@british 
)) (/usr/local/texlive/2015/texmf-dist/tex/latex/base/ifthen.sty
Package: ifthen 2014/09/29 v1.1c Standard LaTeX ifthen package (DPC)
) (/usr/local/texlive/2015/texmf-dist/tex/latex/tools/calc.sty
Package: calc 2014/10/28 v4.3 Infix arithmetic (KKT,FJ)
\calc@Acount=\count80
\calc@Bcount=\count81
\calc@Adimen=\dimen103
\calc@Bdimen=\dimen104
\calc@Askip=\skip41
\calc@Bskip=\skip42
LaTeX Info: Redefining \setlength on input line 80.
LaTeX Info: Redefining \addtolength on input line 81.
\calc@Ccount=\count82
\calc@Cskip=\skip43
) (/usr/local/texlive/2015/texmf-dist/tex/latex/base/article.cls
Document Class: article 2014/09/29 v1.4h Standard LaTeX document class
(/usr/local/texlive/2015/texmf-dist/tex/latex/base/fleqn.clo
File: fleqn.clo 2015/03/31 v1.1i Standard LaTeX option (flush left equations)
\mathindent=\dimen105
Applying: [2015/01/01] Make \[ robust on input line 50.
LaTeX Info: Redefining \[ on input line 51.
Already applied: [0000/00/00] Make \[ robust on input line 62.
Applying: [2015/01/01] Make \] robust on input line 74.
LaTeX Info: Redefining \] on input line 75.
Already applied: [0000/00/00] Make \] robust on input line 83.
) (/usr/local/texlive/2015/texmf-dist/tex/latex/base/size10.clo
File: size10.clo 2014/09/29 v1.4h Standard LaTeX file (size option)
)
\c@part=\count83
\c@section=\count84
\c@subsection=\count85
\c@subsubsection=\count86
\c@paragraph=\count87
\c@subparagraph=\count88
\c@figure=\count89
\c@table=\count90
\abovecaptionskip=\skip44
\belowcaptionskip=\skip45
\bibindent=\dimen106
) (/usr/local/texlive/2015/texmf-dist/tex/latex/psnfss/times.sty
Package: times 2005/04/12 PSNFSS-v9.2a (SPQR) 
) (/usr/local/texlive/2015/texmf-dist/tex/latex/psnfss/mathptmx.sty
Package: mathptmx 2005/04/12 PSNFSS-v9.2a Times w/ Math, improved (SPQR, WaS) 
LaTeX Font Info:    Redeclaring symbol font `operators' on input line 28.
LaTeX Font Info:    Overwriting symbol font `operators' in version `normal'
(Font)                  OT1/cmr/m/n --> OT1/ztmcm/m/n on input line 28.
LaTeX Font Info:    Overwriting symbol font `operators' in version `bold'
(Font)                  OT1/cmr/bx/n --> OT1/ztmcm/m/n on input line 28.
LaTeX Font Info:    Redeclaring symbol font `letters' on input line 29.
LaTeX Font Info:    Overwriting symbol font `letters' in version `normal'
(Font)                  OML/cmm/m/it --> OML/ztmcm/m/it on input line 29.
LaTeX Font Info:    Overwriting symbol font `letters' in version `bold'
(Font)                  OML/cmm/b/it --> OML/ztmcm/m/it on input line 29.
LaTeX Font Info:    Redeclaring symbol font `symbols' on input line 30.
LaTeX Font Info:    Overwriting symbol font `symbols' in version `normal'
(Font)                  OMS/cmsy/m/n --> OMS/ztmcm/m/n on input line 30.
LaTeX Font Info:    Overwriting symbol font `symbols' in version `bold'
(Font)                  OMS/cmsy/b/n --> OMS/ztmcm/m/n on input line 30.
LaTeX Font Info:    Redeclaring symbol font `largesymbols' on input line 31.
LaTeX Font Info:    Overwriting symbol font `largesymbols' in version `normal'
(Font)                  OMX/cmex/m/n --> OMX/ztmcm/m/n on input line 31.
LaTeX Font Info:    Overwriting symbol font `largesymbols' in version `bold'
(Font)                  OMX/cmex/m/n --> OMX/ztmcm/m/n on input line 31.
\symbold=\mathgroup4
\symitalic=\mathgroup5
LaTeX Font Info:    Redeclaring math alphabet \mathbf on input line 34.
LaTeX Font Info:    Overwriting math alphabet `\mathbf' in version `normal'
(Font)                  OT1/cmr/bx/n --> OT1/ptm/bx/n on input line 34.
LaTeX Font Info:    Overwriting math alphabet `\mathbf' in version `bold'
(Font)                  OT1/cmr/bx/n --> OT1/ptm/bx/n on input line 34.
LaTeX Font Info:    Redeclaring math alphabet \mathit on input line 35.
LaTeX Font Info:    Overwriting math alphabet `\mathit' in version `normal'
(Font)                  OT1/cmr/m/it --> OT1/ptm/m/it on input line 35.
LaTeX Font Info:    Overwriting math alphabet `\mathit' in version `bold'
(Font)                  OT1/cmr/bx/it --> OT1/ptm/m/it on input line 35.
LaTeX Info: Redefining \hbar on input line 50.
) (/usr/local/texlive/2015/texmf-dist/tex/generic/oberdiek/ifpdf.sty
Package: ifpdf 2011/01/30 v2.3 Provides the ifpdf switch (HO)
Package ifpdf Info: pdfTeX in PDF mode is detected.
) (/usr/local/texlive/2015/texmf-dist/tex/latex/amsmath/amsmath.sty
Package: amsmath 2013/01/14 v2.14 AMS math features
\@mathmargin=\skip46
For additional information on amsmath, use the `?' option.
(/usr/local/texlive/2015/texmf-dist/tex/latex/amsmath/amstext.sty
Package: amstext 2000/06/29 v2.01
(/usr/local/texlive/2015/texmf-dist/tex/latex/amsmath/amsgen.sty
File: amsgen.sty 1999/11/30 v2.0
\@emptytoks=\toks16
\ex@=\dimen107
)) (/usr/local/texlive/2015/texmf-dist/tex/latex/amsmath/amsbsy.sty
Package: amsbsy 1999/11/29 v1.2d
\pmbraise@=\dimen108
) (/usr/local/texlive/2015/texmf-dist/tex/latex/amsmath/amsopn.sty
Package: amsopn 1999/12/14 v2.01 operator names
)
\inf@bad=\count91
LaTeX Info: Redefining \frac on input line 210.
\uproot@=\count92
\leftroot@=\count93
LaTeX Info: Redefining \overline on input line 306.
\classnum@=\count94
\DOTSCASE@=\count95
LaTeX Info: Redefining \ldots on input line 378.
LaTeX Info: Redefining \dots on input line 381.
LaTeX Info: Redefining \cdots on input line 466.
\Mathstrutbox@=\box26
\strutbox@=\box27
\big@size=\dimen109
LaTeX Font Info:    Redeclaring font encoding OML on input line 566.
LaTeX Font Info:    Redeclaring font encoding OMS on input line 567.
\macc@depth=\count96
\c@MaxMatrixCols=\count97
\dotsspace@=\muskip10
\c@parentequation=\count98
\dspbrk@lvl=\count99
\tag@help=\toks17
\row@=\count100
\column@=\count101
\maxfields@=\count102
\andhelp@=\toks18
\eqnshift@=\dimen110
\alignsep@=\dimen111
\tagshift@=\dimen112
\tagwidth@=\dimen113
\totwidth@=\dimen114
\lineht@=\dimen115
\@envbody=\toks19
\multlinegap=\skip47
\multlinetaggap=\skip48
\mathdisplay@stack=\toks20
LaTeX Info: Redefining \[ on input line 2665.
LaTeX Info: Redefining \] on input line 2666.
) (/usr/local/texlive/2015/texmf-dist/tex/latex/amsfonts/amsfonts.sty
Package: amsfonts 2013/01/14 v3.01 Basic AMSFonts support
\symAMSa=\mathgroup6
\symAMSb=\mathgroup7
LaTeX Font Info:    Overwriting math alphabet `\mathfrak' in version `bold'
(Font)                  U/euf/m/n --> U/euf/b/n on input line 106.
) (/usr/local/texlive/2015/texmf-dist/tex/latex/amsfonts/amssymb.sty
Package: amssymb 2013/01/14 v3.01 AMS font symbols
) (/usr/local/texlive/2015/texmf-dist/tex/latex/graphics/graphicx.sty
Package: graphicx 2014/10/28 v1.0g Enhanced LaTeX Graphics (DPC,SPQR)
(/usr/local/texlive/2015/texmf-dist/tex/latex/graphics/keyval.sty
Package: keyval 2014/10/28 v1.15 key=value parser (DPC)
\KV@toks@=\toks21
) (/usr/local/texlive/2015/texmf-dist/tex/latex/graphics/graphics.sty
Package: graphics 2014/10/28 v1.0p Standard LaTeX Graphics (DPC,SPQR)
(/usr/local/texlive/2015/texmf-dist/tex/latex/graphics/trig.sty
Package: trig 1999/03/16 v1.09 sin cos tan (DPC)
) (/usr/local/texlive/2015/texmf-dist/tex/latex/latexconfig/graphics.cfg
File: graphics.cfg 2010/04/23 v1.9 graphics configuration of TeX Live
)
Package graphics Info: Driver file: pdftex.def on input line 94.
(/usr/local/texlive/2015/texmf-dist/tex/latex/pdftex-def/pdftex.def
File: pdftex.def 2011/05/27 v0.06d Graphics/color for pdfTeX
(/usr/local/texlive/2015/texmf-dist/tex/generic/oberdiek/infwarerr.sty
Package: infwarerr 2010/04/08 v1.3 Providing info/warning/error messages (HO)
) (/usr/local/texlive/2015/texmf-dist/tex/generic/oberdiek/ltxcmds.sty
Package: ltxcmds 2011/11/09 v1.22 LaTeX kernel commands for general use (HO)
)
\Gread@gobject=\count103
))
\Gin@req@height=\dimen116
\Gin@req@width=\dimen117
) (/usr/local/texlive/2015/texmf-dist/tex/latex/xcolor/xcolor.sty
Package: xcolor 2007/01/21 v2.11 LaTeX color extensions (UK)
(/usr/local/texlive/2015/texmf-dist/tex/latex/latexconfig/color.cfg
File: color.cfg 2007/01/18 v1.5 color configuration of teTeX/TeXLive
)
Package xcolor Info: Driver file: pdftex.def on input line 225.
Package xcolor Info: Model `cmy' substituted by `cmy0' on input line 1337.
Package xcolor Info: Model `hsb' substituted by `rgb' on input line 1341.
Package xcolor Info: Model `RGB' extended on input line 1353.
Package xcolor Info: Model `HTML' substituted by `rgb' on input line 1355.
Package xcolor Info: Model `Hsb' substituted by `hsb' on input line 1356.
Package xcolor Info: Model `tHsb' substituted by `hsb' on input line 1357.
Package xcolor Info: Model `HSB' substituted by `hsb' on input line 1358.
Package xcolor Info: Model `Gray' substituted by `gray' on input line 1359.
Package xcolor Info: Model `wave' substituted by `hsb' on input line 1360.
) (/usr/local/texlive/2015/texmf-dist/tex/latex/booktabs/booktabs.sty
Package: booktabs 2005/04/14 v1.61803 publication quality tables
\heavyrulewidth=\dimen118
\lightrulewidth=\dimen119
\cmidrulewidth=\dimen120
\belowrulesep=\dimen121
\belowbottomsep=\dimen122
\aboverulesep=\dimen123
\abovetopsep=\dimen124
\cmidrulesep=\dimen125
\cmidrulekern=\dimen126
\defaultaddspace=\dimen127
\@cmidla=\count104
\@cmidlb=\count105
\@aboverulesep=\dimen128
\@belowrulesep=\dimen129
\@thisruleclass=\count106
\@lastruleclass=\count107
\@thisrulewidth=\dimen130
) (/usr/local/texlive/2015/texmf-dist/tex/latex/preprint/authblk.sty
Package: authblk 2001/02/27 1.3 (PWD)
\affilsep=\skip49
\@affilsep=\skip50
\c@Maxaffil=\count108
\c@authors=\count109
\c@affil=\count110
) (/usr/local/texlive/2015/texmf-dist/tex/latex/geometry/geometry.sty
Package: geometry 2010/09/12 v5.6 Page Geometry
(/usr/local/texlive/2015/texmf-dist/tex/generic/oberdiek/ifvtex.sty
Package: ifvtex 2010/03/01 v1.5 Detect VTeX and its facilities (HO)
Package ifvtex Info: VTeX not detected.
) (/usr/local/texlive/2015/texmf-dist/tex/generic/ifxetex/ifxetex.sty
Package: ifxetex 2010/09/12 v0.6 Provides ifxetex conditional
)
\Gm@cnth=\count111
\Gm@cntv=\count112
\c@Gm@tempcnt=\count113
\Gm@bindingoffset=\dimen131
\Gm@wd@mp=\dimen132
\Gm@odd@mp=\dimen133
\Gm@even@mp=\dimen134
\Gm@layoutwidth=\dimen135
\Gm@layoutheight=\dimen136
\Gm@layouthoffset=\dimen137
\Gm@layoutvoffset=\dimen138
\Gm@dimlist=\toks22
) (/usr/local/texlive/2015/texmf-dist/tex/latex/caption/caption.sty
Package: caption 2015/09/17 v3.3-111 Customizing captions (AR)
(/usr/local/texlive/2015/texmf-dist/tex/latex/caption/caption3.sty
Package: caption3 2015/09/20 v1.7-115 caption3 kernel (AR)
Package caption3 Info: TeX engine: e-TeX on input line 57.
\captionmargin=\dimen139
\captionmargin@=\dimen140
\captionwidth=\dimen141
\caption@tempdima=\dimen142
\caption@indent=\dimen143
\caption@parindent=\dimen144
\caption@hangindent=\dimen145
)
\c@ContinuedFloat=\count114
) (/usr/local/texlive/2015/texmf-dist/tex/latex/hyperref/hyperref.sty
Package: hyperref 2012/11/06 v6.83m Hypertext links for LaTeX
(/usr/local/texlive/2015/texmf-dist/tex/generic/oberdiek/hobsub-hyperref.sty
Package: hobsub-hyperref 2012/05/28 v1.13 Bundle oberdiek, subset hyperref (HO)

(/usr/local/texlive/2015/texmf-dist/tex/generic/oberdiek/hobsub-generic.sty
Package: hobsub-generic 2012/05/28 v1.13 Bundle oberdiek, subset generic (HO)
Package: hobsub 2012/05/28 v1.13 Construct package bundles (HO)
Package hobsub Info: Skipping package `infwarerr' (already loaded).
Package hobsub Info: Skipping package `ltxcmds' (already loaded).
Package: ifluatex 2010/03/01 v1.3 Provides the ifluatex switch (HO)
Package ifluatex Info: LuaTeX not detected.
Package hobsub Info: Skipping package `ifvtex' (already loaded).
Package: intcalc 2007/09/27 v1.1 Expandable calculations with integers (HO)
Package hobsub Info: Skipping package `ifpdf' (already loaded).
Package: etexcmds 2011/02/16 v1.5 Avoid name clashes with e-TeX commands (HO)
Package etexcmds Info: Could not find \expanded.
(etexcmds)             That can mean that you are not using pdfTeX 1.50 or
(etexcmds)             that some package has redefined \expanded.
(etexcmds)             In the latter case, load this package earlier.
Package: kvsetkeys 2012/04/25 v1.16 Key value parser (HO)
Package: kvdefinekeys 2011/04/07 v1.3 Define keys (HO)
Package: pdftexcmds 2011/11/29 v0.20 Utility functions of pdfTeX for LuaTeX (HO
)
Package pdftexcmds Info: LuaTeX not detected.
Package pdftexcmds Info: \pdf@primitive is available.
Package pdftexcmds Info: \pdf@ifprimitive is available.
Package pdftexcmds Info: \pdfdraftmode found.
Package: pdfescape 2011/11/25 v1.13 Implements pdfTeX's escape features (HO)
Package: bigintcalc 2012/04/08 v1.3 Expandable calculations on big integers (HO
)
Package: bitset 2011/01/30 v1.1 Handle bit-vector datatype (HO)
Package: uniquecounter 2011/01/30 v1.2 Provide unlimited unique counter (HO)
)
Package hobsub Info: Skipping package `hobsub' (already loaded).
Package: letltxmacro 2010/09/02 v1.4 Let assignment for LaTeX macros (HO)
Package: hopatch 2012/05/28 v1.2 Wrapper for package hooks (HO)
Package: xcolor-patch 2011/01/30 xcolor patch
Package: atveryend 2011/06/30 v1.8 Hooks at the very end of document (HO)
Package atveryend Info: \enddocument detected (standard20110627).
Package: atbegshi 2011/10/05 v1.16 At begin shipout hook (HO)
Package: refcount 2011/10/16 v3.4 Data extraction from label references (HO)
Package: hycolor 2011/01/30 v1.7 Color options for hyperref/bookmark (HO)
) (/usr/local/texlive/2015/texmf-dist/tex/latex/oberdiek/auxhook.sty
Package: auxhook 2011/03/04 v1.3 Hooks for auxiliary files (HO)
) (/usr/local/texlive/2015/texmf-dist/tex/latex/oberdiek/kvoptions.sty
Package: kvoptions 2011/06/30 v3.11 Key value format for package options (HO)
)
\@linkdim=\dimen146
\Hy@linkcounter=\count115
\Hy@pagecounter=\count116
(/usr/local/texlive/2015/texmf-dist/tex/latex/hyperref/pd1enc.def
File: pd1enc.def 2012/11/06 v6.83m Hyperref: PDFDocEncoding definition (HO)
Now handling font encoding PD1 ...
... no UTF-8 mapping file for font encoding PD1
)
\Hy@SavedSpaceFactor=\count117
(/usr/local/texlive/2015/texmf-dist/tex/latex/latexconfig/hyperref.cfg
File: hyperref.cfg 2002/06/06 v1.2 hyperref configuration of TeXLive
)
Package hyperref Info: Option `colorlinks' set `true' on input line 4319.
Package hyperref Info: Hyper figures OFF on input line 4443.
Package hyperref Info: Link nesting OFF on input line 4448.
Package hyperref Info: Hyper index ON on input line 4451.
Package hyperref Info: Plain pages OFF on input line 4458.
Package hyperref Info: Backreferencing OFF on input line 4463.
Package hyperref Info: Implicit mode ON; LaTeX internals redefined.
Package hyperref Info: Bookmarks ON on input line 4688.
\c@Hy@tempcnt=\count118
(/usr/local/texlive/2015/texmf-dist/tex/latex/url/url.sty
\Urlmuskip=\muskip11
Package: url 2013/09/16  ver 3.4  Verb mode for urls, etc.
)
LaTeX Info: Redefining \url on input line 5041.
\XeTeXLinkMargin=\dimen147
\Fld@menulength=\count119
\Field@Width=\dimen148
\Fld@charsize=\dimen149
Package hyperref Info: Hyper figures OFF on input line 6295.
Package hyperref Info: Link nesting OFF on input line 6300.
Package hyperref Info: Hyper index ON on input line 6303.
Package hyperref Info: backreferencing OFF on input line 6310.
Package hyperref Info: Link coloring ON on input line 6313.
Package hyperref Info: Link coloring with OCG OFF on input line 6320.
Package hyperref Info: PDF/A mode OFF on input line 6325.
LaTeX Info: Redefining \ref on input line 6365.
LaTeX Info: Redefining \pageref on input line 6369.
\Hy@abspage=\count120
\c@Item=\count121
\c@Hfootnote=\count122
)

Package hyperref Message: Driver (autodetected): hpdftex.

(/usr/local/texlive/2015/texmf-dist/tex/latex/hyperref/hpdftex.def
File: hpdftex.def 2012/11/06 v6.83m Hyperref driver for pdfTeX
\Fld@listcount=\count123
\c@bookmark@seq@number=\count124
(/usr/local/texlive/2015/texmf-dist/tex/latex/oberdiek/rerunfilecheck.sty
Package: rerunfilecheck 2011/04/15 v1.7 Rerun checks for auxiliary files (HO)
Package uniquecounter Info: New unique counter `rerunfilecheck' on input line 2
82.
)
\Hy@SectionHShift=\skip51
) (/usr/local/texlive/2015/texmf-dist/tex/latex/cite/cite.sty
LaTeX Info: Redefining \cite on input line 302.
LaTeX Info: Redefining \nocite on input line 332.
Package: cite 2015/02/27  v 5.5
LaTeX Info: Redefining \cite on input line 441.
) (/usr/local/texlive/2015/texmf-dist/tex/latex/fancyhdr/fancyhdr.sty
\fancy@headwidth=\skip52
\f@ncyO@elh=\skip53
\f@ncyO@erh=\skip54
\f@ncyO@olh=\skip55
\f@ncyO@orh=\skip56
\f@ncyO@elf=\skip57
\f@ncyO@erf=\skip58
\f@ncyO@olf=\skip59
\f@ncyO@orf=\skip60
) (/usr/local/texlive/2015/texmf-dist/tex/latex/lastpage/lastpage.sty
Package: lastpage 2015/03/29 v1.2m Refers to last page's name (HMM; JPG)
) (/usr/local/texlive/2015/texmf-dist/tex/latex/titlesec/titlesec.sty
Package: titlesec 2011/12/15 v2.10.0 Sectioning titles
\ttl@box=\box28
\beforetitleunit=\skip61
\aftertitleunit=\skip62
\ttl@plus=\dimen150
\ttl@minus=\dimen151
\ttl@toksa=\toks23
\titlewidth=\dimen152
\titlewidthlast=\dimen153
\titlewidthfirst=\dimen154
) (/usr/local/texlive/2015/texmf-dist/tex/latex/titlesec/ttlkeys.def
File: ttlkeys.def 2011/12/15
) (/usr/local/texlive/2015/texmf-dist/tex/latex/titlesec/titletoc.sty
Package: titletoc 2011/12/15 v1.6 TOC entries
\ttl@leftsep=\dimen155
) (/usr/local/texlive/2015/texmf-dist/tex/latex/enumitem/enumitem.sty
Package: enumitem 2011/09/28 v3.5.2 Customized lists
\labelindent=\skip63
\enit@outerparindent=\dimen156
\enit@toks=\toks24
\enit@inbox=\box29
\enitdp@description=\count125
)
\tocsep=\skip64
(/usr/local/texlive/2015/texmf-dist/tex/latex/lipsum/lipsum.sty
Package: lipsum 2014/07/27 v1.3 150 paragraphs of Lorem Ipsum dummy text
\c@lips@count=\count126
)) (/usr/local/texlive/2015/texmf-dist/tex/latex/microtype/microtype.sty
Package: microtype 2013/05/23 v2.5a Micro-typographical refinements (RS)
\MT@toks=\toks25
\MT@count=\count127
LaTeX Info: Redefining \textls on input line 766.
\MT@outer@kern=\dimen157
LaTeX Info: Redefining \textmicrotypecontext on input line 1285.
\MT@listname@count=\count128
(/usr/local/texlive/2015/texmf-dist/tex/latex/microtype/microtype-pdftex.def
File: microtype-pdftex.def 2013/05/23 v2.5a Definitions specific to pdftex (RS)

LaTeX Info: Redefining \lsstyle on input line 915.
LaTeX Info: Redefining \lslig on input line 915.
\MT@outer@space=\skip65
)
Package microtype Info: Loading configuration file microtype.cfg.
(/usr/local/texlive/2015/texmf-dist/tex/latex/microtype/microtype.cfg
File: microtype.cfg 2013/05/23 v2.5a microtype main configuration file (RS)
)) (/usr/local/texlive/2015/texmf-dist/tex/generic/ulem/ulem.sty
\UL@box=\box30
\UL@hyphenbox=\box31
\UL@skip=\skip66
\UL@hook=\toks26
\UL@height=\dimen158
\UL@pe=\count129
\UL@pixel=\dimen159
\ULC@box=\box32
Package: ulem 2012/05/18
\ULdepth=\dimen160
) (/usr/local/texlive/2015/texmf-dist/tex/latex/lineno/lineno.sty
Package: lineno 2005/11/02 line numbers on paragraphs v4.41
\linenopenalty=\count130
\output=\toks27
\linenoprevgraf=\count131
\linenumbersep=\dimen161
\linenumberwidth=\dimen162
\c@linenumber=\count132
\c@pagewiselinenumber=\count133
\c@LN@truepage=\count134
\c@internallinenumber=\count135
\c@internallinenumbers=\count136
\quotelinenumbersep=\dimen163
\bframerule=\dimen164
\bframesep=\dimen165
\bframebox=\box33
LaTeX Info: Redefining \\ on input line 3056.
) (/compile/output.aux)
\openout1 = `output.aux'.

LaTeX Font Info:    Checking defaults for OML/cmm/m/it on input line 32.
LaTeX Font Info:    ... okay on input line 32.
LaTeX Font Info:    Checking defaults for T1/cmr/m/n on input line 32.
LaTeX Font Info:    ... okay on input line 32.
LaTeX Font Info:    Checking defaults for OT1/cmr/m/n on input line 32.
LaTeX Font Info:    ... okay on input line 32.
LaTeX Font Info:    Checking defaults for OMS/cmsy/m/n on input line 32.
LaTeX Font Info:    ... okay on input line 32.
LaTeX Font Info:    Checking defaults for OMX/cmex/m/n on input line 32.
LaTeX Font Info:    ... okay on input line 32.
LaTeX Font Info:    Checking defaults for U/cmr/m/n on input line 32.
LaTeX Font Info:    ... okay on input line 32.
LaTeX Font Info:    Checking defaults for PD1/pdf/m/n on input line 32.
LaTeX Font Info:    ... okay on input line 32.
LaTeX Font Info:    Try loading font information for OT1+ptm on input line 32.
(/usr/local/texlive/2015/texmf-dist/tex/latex/psnfss/ot1ptm.fd
File: ot1ptm.fd 2001/06/04 font definitions for OT1/ptm.
) (/usr/local/texlive/2015/texmf-dist/tex/context/base/supp-pdf.mkii
[Loading MPS to PDF converter (version 2006.09.02).]
\scratchcounter=\count137
\scratchdimen=\dimen166
\scratchbox=\box34
\nofMPsegments=\count138
\nofMParguments=\count139
\everyMPshowfont=\toks28
\MPscratchCnt=\count140
\MPscratchDim=\dimen167
\MPnumerator=\count141
\makeMPintoPDFobject=\count142
\everyMPtoPDFconversion=\toks29
) (/usr/local/texlive/2015/texmf-dist/tex/latex/oberdiek/epstopdf-base.sty
Package: epstopdf-base 2010/02/09 v2.5 Base part for package epstopdf
(/usr/local/texlive/2015/texmf-dist/tex/latex/oberdiek/grfext.sty
Package: grfext 2010/08/19 v1.1 Manage graphics extensions (HO)
)
Package grfext Info: Graphics extension search list:
(grfext)             [.png,.pdf,.jpg,.mps,.jpeg,.jbig2,.jb2,.PNG,.PDF,.JPG,.JPE
G,.JBIG2,.JB2,.eps]
(grfext)             \AppendGraphicsExtensions on input line 452.
(/usr/local/texlive/2015/texmf-dist/tex/latex/latexconfig/epstopdf-sys.cfg
File: epstopdf-sys.cfg 2010/07/13 v1.3 Configuration of (r)epstopdf for TeX Liv
e
))
*geometry* driver: auto-detecting
*geometry* detected driver: pdftex
*geometry* verbose mode - [ preamble ] result:
* driver: pdftex
* paper: letterpaper
* layout: <same size as paper>
* layoutoffset:(h,v)=(0.0pt,0.0pt)
* modes: 
* h-part:(L,W,R)=(56.9055pt, 500.484pt, 56.9055pt)
* v-part:(T,H,B)=(64.01869pt, 666.9326pt, 64.01869pt)
* \paperwidth=614.295pt
* \paperheight=794.96999pt
* \textwidth=500.484pt
* \textheight=666.9326pt
* \oddsidemargin=-15.36449pt
* \evensidemargin=-15.36449pt
* \topmargin=-45.2513pt
* \headheight=12.0pt
* \headsep=25.0pt
* \topskip=10.0pt
* \footskip=30.0pt
* \marginparwidth=65.0pt
* \marginparsep=11.0pt
* \columnsep=15.6491pt
* \skip\footins=9.0pt plus 4.0pt minus 2.0pt
* \hoffset=0.0pt
* \voffset=0.0pt
* \mag=1000
* \@twocolumnfalse
* \@twosidefalse
* \@mparswitchfalse
* \@reversemarginfalse
* (1in=72.27pt=25.4mm, 1cm=28.453pt)

Package caption Info: Begin \AtBeginDocument code.
Package caption Info: hyperref package is loaded.
Package caption Info: End \AtBeginDocument code.
\AtBeginShipoutBox=\box35
Package hyperref Info: Link coloring ON on input line 32.
(/usr/local/texlive/2015/texmf-dist/tex/latex/hyperref/nameref.sty
Package: nameref 2012/10/27 v2.43 Cross-referencing by name of section
(/usr/local/texlive/2015/texmf-dist/tex/generic/oberdiek/gettitlestring.sty
Package: gettitlestring 2010/12/03 v1.4 Cleanup title references (HO)
)
\c@section@level=\count143
)
LaTeX Info: Redefining \ref on input line 32.
LaTeX Info: Redefining \pageref on input line 32.
LaTeX Info: Redefining \nameref on input line 32.
(/compile/output.out) (/compile/output.out)
\@outlinefile=\write3
\openout3 = `output.out'.

Package lastpage Info: Please have a look at the pageslts package at
(lastpage)             https://www.ctan.org/pkg/pageslts
(lastpage)             ! on input line 32.
LaTeX Info: Redefining \microtypecontext on input line 32.
Package microtype Info: Generating PDF output.
Package microtype Info: Character protrusion enabled (level 2).
Package microtype Info: Using default protrusion set `alltext'.
Package microtype Info: Automatic font expansion enabled (level 2),
(microtype)             stretch: 20, shrink: 20, step: 1, non-selected.
Package microtype Info: Using default expansion set `basictext'.
Package microtype Info: No adjustment of tracking.
Package microtype Info: No adjustment of interword spacing.
Package microtype Info: No adjustment of character kerning.
(/usr/local/texlive/2015/texmf-dist/tex/latex/microtype/mt-ptm.cfg
File: mt-ptm.cfg 2006/04/20 v1.7 microtype config. file: Times (RS)
)
LaTeX Font Info:    Try loading font information for OT1+phv on input line 40.
(/usr/local/texlive/2015/texmf-dist/tex/latex/psnfss/ot1phv.fd
File: ot1phv.fd 2001/06/04 scalable font definitions for OT1/phv.
)
Package microtype Info: Loading generic settings for font family
(microtype)             `phv' (encoding: OT1).
(microtype)             For optimal results, create family-specific settings.
(microtype)             See the microtype manual for details.
LaTeX Font Info:    Font shape `OT1/phv/bx/n' in size <10> not available
(Font)              Font shape `OT1/phv/b/n' tried instead on input line 40.
LaTeX Font Info:    Font shape `OT1/phv/bx/n' in size <20> not available
(Font)              Font shape `OT1/phv/b/n' tried instead on input line 40.
LaTeX Font Info:    Try loading font information for OT1+ztmcm on input line 40
.
(/usr/local/texlive/2015/texmf-dist/tex/latex/psnfss/ot1ztmcm.fd
File: ot1ztmcm.fd 2000/01/03 Fontinst v1.801 font definitions for OT1/ztmcm.
)
Package microtype Info: Loading generic settings for font family
(microtype)             `ztmcm' (encoding: OT1).
(microtype)             For optimal results, create family-specific settings.
(microtype)             See the microtype manual for details.
LaTeX Font Info:    Try loading font information for OML+ztmcm on input line 40
.
(/usr/local/texlive/2015/texmf-dist/tex/latex/psnfss/omlztmcm.fd
File: omlztmcm.fd 2000/01/03 Fontinst v1.801 font definitions for OML/ztmcm.
)
LaTeX Font Info:    Try loading font information for OMS+ztmcm on input line 40
.
(/usr/local/texlive/2015/texmf-dist/tex/latex/psnfss/omsztmcm.fd
File: omsztmcm.fd 2000/01/03 Fontinst v1.801 font definitions for OMS/ztmcm.
)
LaTeX Font Info:    Try loading font information for OMX+ztmcm on input line 40
.
(/usr/local/texlive/2015/texmf-dist/tex/latex/psnfss/omxztmcm.fd
File: omxztmcm.fd 2000/01/03 Fontinst v1.801 font definitions for OMX/ztmcm.
)
LaTeX Font Info:    Font shape `OT1/ptm/bx/n' in size <12> not available
(Font)              Font shape `OT1/ptm/b/n' tried instead on input line 40.
LaTeX Font Info:    Font shape `OT1/ptm/bx/n' in size <9> not available
(Font)              Font shape `OT1/ptm/b/n' tried instead on input line 40.
LaTeX Font Info:    Font shape `OT1/ptm/bx/n' in size <7> not available
(Font)              Font shape `OT1/ptm/b/n' tried instead on input line 40.
(/usr/local/texlive/2015/texmf-dist/tex/latex/microtype/mt-msa.cfg
File: mt-msa.cfg 2006/02/04 v1.1 microtype config. file: AMS symbols (a) (RS)
) (/usr/local/texlive/2015/texmf-dist/tex/latex/microtype/mt-msb.cfg
File: mt-msb.cfg 2005/06/01 v1.0 microtype config. file: AMS symbols (b) (RS)
)
LaTeX Font Info:    Font shape `OT1/ptm/bx/n' in size <5> not available
(Font)              Font shape `OT1/ptm/b/n' tried instead on input line 40.
LaTeX Font Info:    Font shape `OT1/ptm/bx/n' in size <10> not available
(Font)              Font shape `OT1/ptm/b/n' tried instead on input line 40.
LaTeX Font Info:    Font shape `OT1/ptm/bx/n' in size <7.4> not available
(Font)              Font shape `OT1/ptm/b/n' tried instead on input line 40.
LaTeX Font Info:    Font shape `OT1/ptm/bx/n' in size <6> not available
(Font)              Font shape `OT1/ptm/b/n' tried instead on input line 40.
LaTeX Font Info:    Calculating math sizes for size <7.4> on input line 40.
LaTeX Font Info:    Font shape `OT1/ptm/bx/n' in size <5.47603> not available
(Font)              Font shape `OT1/ptm/b/n' tried instead on input line 40.
LaTeX Font Info:    Font shape `OT1/ptm/bx/n' in size <4.44003> not available
(Font)              Font shape `OT1/ptm/b/n' tried instead on input line 40.
LaTeX Font Info:    Font shape `OT1/phv/bx/n' in size <12> not available
(Font)              Font shape `OT1/phv/b/n' tried instead on input line 40.
LaTeX Font Info:    Font shape `OT1/phv/bx/n' in size <9> not available
(Font)              Font shape `OT1/phv/b/n' tried instead on input line 40.
Package epstopdf Info: Source file: <Figure1.eps>
(epstopdf)                    date: 2018-09-18 13:14:43
(epstopdf)                    size: 2657926 bytes
(epstopdf)             Output file: <Figure1-eps-converted-to.pdf>
(epstopdf)                    date: 2018-09-18 12:06:33
(epstopdf)                    size: 594052 bytes
(epstopdf)             Command: <epstopdf --outfile=Figure1-eps-converted-to.pd
f Figure1.eps>
(epstopdf)             \includegraphics on input line 52.
runsystem(epstopdf --outfile=Figure1-eps-converted-to.pdf Figure1.eps)...execut
ed.

Package epstopdf Info: Result file: <Figure1-eps-converted-to.pdf>
(epstopdf)                    date: 2018-09-18 13:14:50
(epstopdf)                    size: 594052 bytes.
<Figure1-eps-converted-to.pdf, id=35, 814.04124pt x 578.16pt>
File: Figure1-eps-converted-to.pdf Graphic file (type pdf)
<use Figure1-eps-converted-to.pdf>
Package pdftex.def Info: Figure1-eps-converted-to.pdf used on input line 52.
(pdftex.def)             Requested size: 475.45825pt x 337.6885pt.
Package epstopdf Info: Source file: <Figure2.eps>
(epstopdf)                    date: 2018-09-18 13:14:42
(epstopdf)                    size: 12026746 bytes
(epstopdf)             Output file: <Figure2-eps-converted-to.pdf>
(epstopdf)             Command: <epstopdf --outfile=Figure2-eps-converted-to.pd
f Figure2.eps>
(epstopdf)             \includegraphics on input line 64.
runsystem(epstopdf --outfile=Figure2-eps-converted-to.pdf Figure2.eps)...execut
ed.

Package epstopdf Info: Result file: <Figure2-eps-converted-to.pdf>
(epstopdf)                    date: 2018-09-18 13:15:11
(epstopdf)                    size: 1947719 bytes.
<Figure2-eps-converted-to.pdf, id=57, 511.9125pt x 436.63126pt>
File: Figure2-eps-converted-to.pdf Graphic file (type pdf)
<use Figure2-eps-converted-to.pdf>
Package pdftex.def Info: Figure2-eps-converted-to.pdf used on input line 64.
(pdftex.def)             Requested size: 450.43253pt x 384.19005pt.

Underfull \hbox (badness 10000) in paragraph at lines 45--72

 []

[1

{/usr/local/texlive/2015/texmf-var/fonts/map/pdftex/updmap/pdftex.map}] [2 </co
mpile/Figure1-eps-converted-to.pdf>] [3 </compile/Figure2-eps-converted-to.pdf>
]
Package epstopdf Info: Source file: <Figure3.eps>
(epstopdf)                    date: 2018-09-18 13:14:44
(epstopdf)                    size: 11311838 bytes
(epstopdf)             Output file: <Figure3-eps-converted-to.pdf>
(epstopdf)             Command: <epstopdf --outfile=Figure3-eps-converted-to.pd
f Figure3.eps>
(epstopdf)             \includegraphics on input line 86.
runsystem(epstopdf --outfile=Figure3-eps-converted-to.pdf Figure3.eps)...execut
ed.

Package epstopdf Info: Result file: <Figure3-eps-converted-to.pdf>
(epstopdf)                    date: 2018-09-18 13:15:31
(epstopdf)                    size: 2387644 bytes.
<Figure3-eps-converted-to.pdf, id=304, 806.01125pt x 393.47pt>
File: Figure3-eps-converted-to.pdf Graphic file (type pdf)
<use Figure3-eps-converted-to.pdf>
Package pdftex.def Info: Figure3-eps-converted-to.pdf used on input line 86.
(pdftex.def)             Requested size: 500.484pt x 244.3211pt.
Package epstopdf Info: Source file: <Figure4.eps>
(epstopdf)                    date: 2018-09-18 13:14:44
(epstopdf)                    size: 4958910 bytes
(epstopdf)             Output file: <Figure4-eps-converted-to.pdf>
(epstopdf)             Command: <epstopdf --outfile=Figure4-eps-converted-to.pd
f Figure4.eps>
(epstopdf)             \includegraphics on input line 102.
runsystem(epstopdf --outfile=Figure4-eps-converted-to.pdf Figure4.eps)...execut
ed.

Package epstopdf Info: Result file: <Figure4-eps-converted-to.pdf>
(epstopdf)                    date: 2018-09-18 13:15:41
(epstopdf)                    size: 1019050 bytes.
<Figure4-eps-converted-to.pdf, id=317, 655.44875pt x 439.6425pt>
File: Figure4-eps-converted-to.pdf Graphic file (type pdf)
<use Figure4-eps-converted-to.pdf>
Package pdftex.def Info: Figure4-eps-converted-to.pdf used on input line 102.
(pdftex.def)             Requested size: 490.47217pt x 328.98642pt.

Underfull \hbox (badness 10000) in paragraph at lines 93--109

 []


Underfull \vbox (badness 10000) has occurred while \output is active []

[4 </compile/Figure3-eps-converted-to.pdf>]

LaTeX Warning: `!h' float specifier changed to `!ht'.


Underfull \hbox (badness 10000) in paragraph at lines 110--133

 []


Underfull \hbox (badness 10000) in paragraph at lines 136--144

 []

[5]
Underfull \vbox (badness 10000) has occurred while \output is active []

[6 </compile/Figure4-eps-converted-to.pdf>] [7]
LaTeX Font Info:    Try loading font information for OT1+pcr on input line 190.

(/usr/local/texlive/2015/texmf-dist/tex/latex/psnfss/ot1pcr.fd
File: ot1pcr.fd 2001/06/04 font definitions for OT1/pcr.
)
Package microtype Info: Loading generic settings for font family
(microtype)             `pcr' (encoding: OT1).
(microtype)             For optimal results, create family-specific settings.
(microtype)             See the microtype manual for details.
[8] [9]
Underfull \hbox (badness 1975) in paragraph at lines 415--425
\OT1/ptm/m/n/10 (+20) cop-per foams with di-rec-tional, lamel-lar pores.  \OT1/
ptm/m/it/10 (+20) Ma-te-ri-als Sci-ence and En-gi-neer-ing: A \OT1/ptm/b/n/10 6
79\OT1/ptm/m/n/10 (+20) , 435 -- 445
 []

[10] [11] 
AED: lastpage setting LastPage
[12]
Package atveryend Info: Empty hook `BeforeClearDocument' on input line 798.
Package atveryend Info: Empty hook `AfterLastShipout' on input line 798.
(/compile/output.aux)
Package atveryend Info: Executing hook `AtVeryEndDocument' on input line 798.
Package atveryend Info: Executing hook `AtEndAfterFileList' on input line 798.
Package rerunfilecheck Info: File `output.out' has not changed.
(rerunfilecheck)             Checksum: 6FAF3E41D99FF6046E556D6858A45BE4;48.
Package atveryend Info: Empty hook `AtVeryVeryEnd' on input line 798.
 ) 
Here is how much of TeX's memory you used:
 12248 strings out of 493054
 181229 string characters out of 6134766
 440508 words of memory out of 5000000
 15201 multiletter control sequences out of 15000+600000
 74409 words of font info for 290 fonts, out of 8000000 for 9000
 1141 hyphenation exceptions out of 8191
 43i,13n,45p,1597b,497s stack positions out of 5000i,500n,10000p,200000b,80000s
{/usr/local/texlive/2015/texmf-dist/fonts/enc/dvips/base/8r.enc}</usr/local/t
exlive/2015/texmf-dist/fonts/type1/public/amsfonts/cm/cmmi10.pfb></usr/local/te
xlive/2015/texmf-dist/fonts/type1/public/amsfonts/cm/cmr10.pfb></usr/local/texl
ive/2015/texmf-dist/fonts/type1/public/amsfonts/cm/cmsy10.pfb></usr/local/texli
ve/2015/texmf-dist/fonts/type1/urw/courier/ucrr8a.pfb></usr/local/texlive/2015/
texmf-dist/fonts/type1/urw/helvetic/uhvb8a.pfb></usr/local/texlive/2015/texmf-d
ist/fonts/type1/urw/helvetic/uhvr8a.pfb></usr/local/texlive/2015/texmf-dist/fon
ts/type1/urw/symbol/usyr.pfb></usr/local/texlive/2015/texmf-dist/fonts/type1/ur
w/symbol/usyr.pfb></usr/local/texlive/2015/texmf-dist/fonts/type1/urw/times/utm
b8a.pfb></usr/local/texlive/2015/texmf-dist/fonts/type1/urw/times/utmr8a.pfb></
usr/local/texlive/2015/texmf-dist/fonts/type1/urw/times/utmri8a.pfb>
Output written on /compile/output.pdf (12 pages, 6105219 bytes).
PDF statistics:
 647 PDF objects out of 1000 (max. 8388607)
 439 compressed objects within 5 object streams
 83 named destinations out of 1000 (max. 500000)
 46621 words of extra memory for PDF output out of 51595 (max. 10000000)
